# Supplementary material for: Silver Nanoparticles and Simvastatin-Loaded PLGA-Coated Hydroxyapatite/Calcium Carbonate Scaffolds
Source: Nanomaterials (Basel). 2024 Oct 12;14(20):1637. doi: 10.3390/nano14201637 (PMC11510553; doi:10.3390/nano14201637)
Supplement: Supplementary file 1 [file nanomaterials-14-01637-s001.zip]

Archive with 1 entries (1 files):
- nanomaterials-3227062-supplementary.pdf
